# Supplementary material for: Real-world pharmacovigilance of drug-induced osteoporosis: a focus on antiretroviral therapy and toxicological mechanisms in the elderly
Source: Front Pharmacol. 2026 Apr 7;17:1790867. doi: 10.3389/fphar.2026.1790867 (PMC13095749; doi:10.3389/fphar.2026.1790867)
Supplement: Supplementary file 1 [file Supplementaryfile1.xlsx]

## Sheet: Sheet1
ADE	DRUG	a	ROR	RORL	RORU	ROR.95.Cl.	pvalue	p_adjust	New signal?
Decreased bone density	TENOFOVIR DISOPROXIL	984	665.79	611.91	724.42	665.79 ( 611.91 - 724.42 )	0	0	NO
	EMTRICITABINE TENOFOVIR DISOPROXIL	783	713.48	648.66	784.79	713.48 ( 648.66 - 784.79 )	0	0	NO
	EFAVIRENZ EMTRICITABINE TENOFOVIR DISOPROXIL	488	691.12	613.48	778.59	691.12 ( 613.48 - 778.59 )	0	0	NO
	ESOMEPRAZOLE*	106	3.98	3.28	4.82	3.98 ( 3.28 - 4.82 )	1.48129e-51	4.41425e-49	YES
	ANASTROZOLE	67	8.44	6.63	10.75	8.44 ( 6.63 - 10.75 )	4.67654e-94	1.39361e-91	NO
	COBICISTAT ELVITEGRAVIR EMTRICITABINE TENOFOVIR DISOPROXIL	54	348.17	254.01	477.24	348.17 ( 254.01 - 477.24 )	1.18817e-111	3.54076e-109	NO
	EMTRICITABINE RILPIVIRINE TENOFOVIR DISOPROXIL	49	302.61	218.67	418.77	302.61 ( 218.67 - 418.77 )	6.0239e-99	1.79512e-96	NO
	LEFLUNOMIDE*	31	6	4.21	8.55	6 ( 4.21 - 8.55 )	1.66759e-28	4.96942e-26	YES
	ADEFOVIR	20	40.41	25.8	63.3	40.41 ( 25.8 - 63.3 )	3.22671e-25	9.61561e-23	NO
	MELOXICAM	20	10.24	6.58	15.92	10.24 ( 6.58 - 15.92 )	4.76978e-14	1.42139e-11	NO
	LETROZOLE	17	1.97	1.22	3.18	1.97 ( 1.22 - 3.18 )	0.00745477	1	NO
	SALMETEROL*	14	1.94	1.15	3.29	1.94 ( 1.15 - 3.29 )	0.019243	1	YES
	EXEMESTANE	11	2.43	1.34	4.39	2.43 ( 1.34 - 4.39 )	0.00703213	1	NO
	LAMIVUDINE*	7	6.18	2.94	13	6.18 ( 2.94 - 13 )	0.000181974	0.0542283	YES
	LOPINAVIR RITONAVIR*	5	6.33	2.63	15.26	6.33 ( 2.63 - 15.26 )	0.00135947	0.405123	YES
	ASFOTASE ALFA*	4	13.12	4.89	35.21	13.12 ( 4.89 - 35.21 )	0.000292408	0.0871377	YES
	IMIGLUCERASE*	3	3.84	1.23	11.92	3.84 ( 1.23 - 11.92 )	0.0451889	1	YES
	LAMIVUDINE ZIDOVUDINE*	3	24.01	7.63	75.62	24.01 ( 7.63 - 75.62 )	0.000311467	0.0928172	YES
ADE	DRUG	a	ROR	RORL	RORU	ROR.95.Cl.	pvalue	p_adjust	New signal?
Osteoporosis	TENOFOVIR DISOPROXIL	667	167.2	152.77	182.98	167.2 ( 152.77 - 182.98 )	0	0	NO
	ESOMEPRAZOLE	612	12.23	11.27	13.28	12.23 ( 11.27 - 13.28 )	0	0	NO
	ADALIMUMAB*	570	2.16	1.99	2.35	2.16 ( 1.99 - 2.35 )	2.63528e-75	1.763e-72	YES
	EMTRICITABINE TENOFOVIR DISOPROXIL	514	172.62	155.75	191.32	172.62 ( 155.75 - 191.32 )	0	0	NO
	ETANERCEPT*	447	1.31	1.19	1.44	1.31 ( 1.19 - 1.44 )	2.28355e-08	1.52769e-05	YES
	EFAVIRENZ EMTRICITABINE TENOFOVIR DISOPROXIL	295	154.34	135.09	176.33	154.34 ( 135.09 - 176.33 )	0	0	NO
	TOFACITINIB*	279	1.9	1.69	2.14	1.9 ( 1.69 - 2.14 )	6.60702e-27	4.4201e-24	YES
	METHOTREXATE*	221	2.12	1.85	2.42	2.12 ( 1.85 - 2.42 )	2.72315e-29	1.82179e-26	YES
	TOCILIZUMAB*	167	4.51	3.87	5.26	4.51 ( 3.87 - 5.26 )	3.80567e-98	2.546e-95	YES
	ANASTROZOLE	164	10.57	9.05	12.35	10.57 ( 9.05 - 12.35 )	8.88074e-298	5.94121e-295	NO
	ABATACEPT*	145	2.01	1.71	2.37	2.01 ( 1.71 - 2.37 )	2.38933e-17	1.59846e-14	YES
	PREDNISONE	143	5.52	4.67	6.51	5.52 ( 4.67 - 6.51 )	2.85383e-113	1.90921e-110	NO
	INTERFERON BETA 1A*	118	2.11	1.76	2.53	2.11 ( 1.76 - 2.53 )	3.02487e-16	2.02364e-13	YES
	PREDNISOLONE	114	4.52	3.76	5.44	4.52 ( 3.76 - 5.44 )	6.88192e-68	4.604e-65	NO
	RITUXIMAB*	101	1.6	1.31	1.94	1.6 ( 1.31 - 1.94 )	3.33859e-06	0.00223352	YES
	BUDESONIDE FORMOTEROL	101	3.58	2.94	4.36	3.58 ( 2.94 - 4.36 )	1.71625e-41	1.14817e-38	NO
	OMEPRAZOLE	92	2.67	2.18	3.28	2.67 ( 2.18 - 3.28 )	4.29902e-22	2.87604e-19	NO
	SALBUTAMOL*	91	3.59	2.92	4.41	3.59 ( 2.92 - 4.41 )	1.162e-37	7.77379e-35	YES
	LEUPRORELIN	88	1.45	1.17	1.78	1.45 ( 1.17 - 1.78 )	0.000689716	0.46142	NO
	LEFLUNOMIDE	86	8.49	6.85	10.52	8.49 ( 6.85 - 10.52 )	7.30203e-121	4.88506e-118	NO
	LETROZOLE	82	4.85	3.9	6.03	4.85 ( 3.9 - 6.03 )	1.29393e-54	8.6564e-52	NO
	UPADACITINIB*	71	2.17	1.72	2.74	2.17 ( 1.72 - 2.74 )	4.82266e-11	3.22636e-08	YES
	BUDESONIDE	65	4.3	3.37	5.49	4.3 ( 3.37 - 5.49 )	1.88899e-36	1.26373e-33	NO
	FLUTICASONE SALMETEROL	62	2.19	1.71	2.82	2.19 ( 1.71 - 2.82 )	4.94993e-10	3.3115e-07	NO
	LEVOTHYROXINE	59	2.32	1.8	3	2.32 ( 1.8 - 3 )	6.22782e-11	4.16641e-08	NO
	MYCOPHENOLIC ACID*	55	1.71	1.31	2.24	1.71 ( 1.31 - 2.24 )	8.10893e-05	0.0542487	YES
	ADEFOVIR	52	57.07	42.74	76.21	57.07 ( 42.74 - 76.21 )	1.01653e-69	6.80055e-67	NO
	OCTREOTIDE*	50	2.82	2.13	3.72	2.82 ( 2.13 - 3.72 )	6.42234e-14	4.29655e-11	YES
	METHYLPREDNISOLONE	50	2.86	2.16	3.78	2.86 ( 2.16 - 3.78 )	2.72405e-14	1.82239e-11	NO
	NATALIZUMAB*	49	1.4	1.06	1.85	1.4 ( 1.06 - 1.85 )	0.0231861	1	YES
	OCRELIZUMAB*	46	3.58	2.68	4.79	3.58 ( 2.68 - 4.79 )	1.38953e-19	9.29595e-17	YES
	OMALIZUMAB*	44	2.08	1.55	2.8	2.08 ( 1.55 - 2.8 )	1.27412e-06	0.000852389	YES
	EMTRICITABINE RILPIVIRINE TENOFOVIR DISOPROXIL	44	131.59	93.99	184.24	131.59 ( 93.99 - 184.24 )	1.29294e-73	8.64978e-71	NO
	PANTOPRAZOLE	41	1.52	1.12	2.06	1.52 ( 1.12 - 2.06 )	0.00986184	1	NO
	SALMETEROL*	38	2.67	1.94	3.67	2.67 ( 1.94 - 3.67 )	8.65409e-10	5.78959e-07	YES
	INSULIN HUMAN*	33	1.77	1.25	2.49	1.77 ( 1.25 - 2.49 )	0.00146512	0.980164	YES
	MONTELUKAST*	33	4.49	3.19	6.33	4.49 ( 3.19 - 6.33 )	2.91505e-20	1.95017e-17	YES
	OXYBATE SODIUM*	33	3.35	2.37	4.71	3.35 ( 2.37 - 4.71 )	7.4704e-13	4.9977e-10	YES
	COBICISTAT ELVITEGRAVIR EMTRICITABINE TENOFOVIR DISOPROXIL	31	85.75	58.37	125.98	85.75 ( 58.37 - 125.98 )	2.97837e-47	1.99253e-44	NO
	EXEMESTANE	30	3.35	2.34	4.8	3.35 ( 2.34 - 4.8 )	8.11793e-12	5.4309e-09	NO
	LANSOPRAZOLE	28	1.86	1.28	2.69	1.86 ( 1.28 - 2.69 )	0.00145004	0.97008	NO
	PHENYTOIN	24	2.84	1.9	4.24	2.84 ( 1.9 - 4.24 )	2.59834e-07	0.000173829	NO
	HYDROXYCHLOROQUINE*	24	2.56	1.71	3.82	2.56 ( 1.71 - 3.82 )	4.48192e-06	0.0029984	YES
	DIGOXIN*	22	1.79	1.18	2.72	1.79 ( 1.18 - 2.72 )	0.00889839	1	YES
	PIOGLITAZONE	20	2.13	1.37	3.31	2.13 ( 1.37 - 3.31 )	0.000990122	0.662392	NO
	FINGOLIMOD*	20	1.61	1.04	2.49	1.61 ( 1.04 - 2.49 )	0.0464219	1	YES
	NIRAPARIB*	19	2.11	1.34	3.31	2.11 ( 1.34 - 3.31 )	0.00164293	1	YES
	FULVESTRANT	18	2.11	1.32	3.35	2.11 ( 1.32 - 3.35 )	0.00226931	1	NO
	CICLESONIDE*	18	12.71	7.95	20.31	12.71 ( 7.95 - 20.31 )	2.74555e-14	1.83677e-11	YES
	CARBAMAZEPINE	18	1.94	1.22	3.08	1.94 ( 1.22 - 3.08 )	0.00731163	1	NO
	CORTICOTROPIN*	17	3.69	2.29	5.94	3.69 ( 2.29 - 5.94 )	7.54761e-06	0.00504935	YES
	RIBOCICLIB*	17	1.66	1.03	2.67	1.66 ( 1.03 - 2.67 )	0.0510493	1	YES
	TOPIRAMATE	15	4.11	2.47	6.83	4.11 ( 2.47 - 6.83 )	7.32793e-06	0.00490239	NO
	ACLIDINIUM*	15	3.04	1.83	5.05	3.04 ( 1.83 - 5.05 )	0.000203014	0.135817	YES
	AMLODIPINE VALSARTAN*	15	2.93	1.77	4.88	2.93 ( 1.77 - 4.88 )	3.55145e-05	0.0237592	YES
	HYDROMORPHONE*	14	2.91	1.72	4.93	2.91 ( 1.72 - 4.93 )	0.000492076	0.329199	YES
	METOCLOPRAMIDE*	14	5.86	3.46	9.93	5.86 ( 3.46 - 9.93 )	2.66191e-07	0.000178082	YES
	GOSERELIN	12	3.66	2.07	6.45	3.66 ( 2.07 - 6.45 )	0.00016818	0.112513	NO
	LAMIVUDINE*	12	5.36	3.03	9.47	5.36 ( 3.03 - 9.47 )	4.52687e-06	0.00302848	YES
	TENOFOVIR	11	38.15	20.6	70.62	38.15 ( 20.6 - 70.62 )	3.55749e-14	2.37996e-11	NO
	HYDROCORTISONE	10	2.32	1.25	4.33	2.32 ( 1.25 - 4.33 )	0.0131636	1	NO
	RABEPRAZOLE	10	3.14	1.68	5.84	3.14 ( 1.68 - 5.84 )	0.00175585	1	NO
	RITONAVIR*	10	10.75	5.74	20.14	10.75 ( 5.74 - 20.14 )	6.43882e-08	4.30757e-05	YES
